# Supplementary material for: Watching eyes do not stop dogs stealing food: evidence against a general risk-aversion hypothesis for the watching-eye effect
Source: Sci Rep. 2020 Jan 24;10:1153. doi: 10.1038/s41598-020-58210-4 (PMC6981177; doi:10.1038/s41598-020-58210-4)
Supplement: Supplementary file 2 — Supplementary Information 2. [file 41598_2020_58210_MOESM2_ESM.csv]

Dog	Condition	Trial	Latency	Picture Set	Picture Looking Time	Proportion
P1	Eyes	Go	1.734	1	0.4	0.230680507
P1	Eyes	Leave	180	1	38.714	0.215077778
P2	Eyes	Go	1.646	1	0.2	0.121506683
P2	Eyes	Leave	180	1	62.42	0.346777778
P3	Eyes	Go	2.499	1	0.23	0.092036815
P3	Eyes	Leave	3.704	1	2.503	0.67575594
P4	Eyes	Go	4.662	1	0.42	0.09009009
P4	Eyes	Leave	19.588	1	1.22	0.06228303
P5	Eyes	Go	2.236	1	0.56	0.250447227
P5	Eyes	Leave	180	1	47.44	0.263555556
P6	Flowers	Go	1.95	1	0.58	0.297435897
P6	Flowers	Leave	7.885	1	1.96	0.24857324
P7	Eyes	Go	2.511	2	0.64	0.254878534
P7	Eyes	Leave	43.409	2	13.6	0.313299085
P8	Eyes	Go	2.196	1	0.8	0.364298725
P8	Eyes	Leave	35.025	1	13.74	0.392291221
P9	Flowers	Go	1.503	2	1.34	0.891550233
P9	Flowers	Leave	6.592	2	2.42	0.36711165
P10	Eyes	Go	2.74	2	1.08	0.394160584
P10	Eyes	Leave	18.757	2	7.76	0.413712214
P11	Flowers	Go	9.398	1	0.59	0.062779315
P11	Flowers	Leave	46.225	1	18.52	0.400648999
P12	Eyes	Go	1.64	1	0.3	0.182926829
P12	Eyes	Leave	3.149	1	0.58	0.184185456
P13	Flowers	Go	2.44	2	0.36	0.147540984
P13	Flowers	Leave	95.99	2	11.93	0.12428378
P14	Flowers	Go	1.059	1	0.48	0.45325779
P14	Flowers	Leave	40.005	1	17.08	0.426946632
P15	Eyes	Go	1.261	1	0.16	0.126883426
P15	Eyes	Leave	1.139	1	0.01	0.008779631
P16	Flowers	Go	1.904	2	0.16	0.084033613
P16	Flowers	Leave	180	2	66.7	0.370555556
P17	Flowers	Go	2.071	1	0.74	0.357315307
P17	Flowers	Leave	121.657	1	76.44	0.628323894
P18	Flowers	Go	1.04	1	0.01	0.009615385
P18	Flowers	Leave	63	1	17.54	0.278412698
P19	Flowers	Go	3.02	1	2.04	0.675496689
P19	Flowers	Leave	1.628	1	0.8	0.491400491
P20	Flowers	Go	1.174	2	0.24	0.204429302
P20	Flowers	Leave	1.936	2	1.24	0.640495868
P21	Eyes	Go	1.013	1	0.24	0.236920039
P21	Eyes	Leave	180	1	128.92	0.716222222
P22	Eyes	Go	1.4	2	0.62	0.442857143
P22	Eyes	Leave	78.21	2	19.26	0.246260069
P23	Eyes	Go	1.481	2	0.44	0.297096556
P23	Eyes	Leave	180	2	13.92	0.077333333
P24	Eyes	Go	1.169	2	0.34	0.290846878
P24	Eyes	Leave	3.099	2	0.56	0.180703453
P25	Flowers	Go	2.681	1	1.64	0.611712048
P25	Flowers	Leave	19.856	1	4	0.201450443
P26	Flowers	Go	1.04	2	0.18	0.173076923
P26	Flowers	Leave	1.737	2	0.16	0.092112838
P27	Flowers	Go	1.488	1	0.2	0.134408602
P27	Flowers	Leave	131.655	1	60.56	0.459990126
P28	Eyes	Go	4.144	1	0.01	0.002413127
P28	Eyes	Leave	1.93	1	1.46	0.756476684
P29	Eyes	Go	1.53	2	0.14	0.091503268
P29	Eyes	Leave	13.13	2	9.3	0.708301599
P30	Flowers	Go	1.903	2	0.68	0.357330531
P30	Flowers	Leave	153.633	2	50.839	0.330911979
P31	Eyes	Go	1.43	1	0.48	0.335664336
P31	Eyes	Leave	180	1	46.36	0.257555556
P32	Eyes	Go	1.693	2	0.68	0.401653869
P32	Eyes	Leave	44.553	2	1.56	0.035014477
P33	Flowers	Go	2.815	2	0.44	0.156305506
P33	Flowers	Leave	180	2	60.57	0.3365
P34	Flowers	Go	1.732	2	0.46	0.265588915
P34	Flowers	Leave	180	2	14.85	0.0825
P35	Eyes	Go	2.669	2	0.58	0.217309854
P35	Eyes	Leave	2.352	2	1.16	0.493197279
P36	Flowers	Go	8.315	1	0.22	0.026458208
P36	Flowers	Leave	3.187	1	0.56	0.175713837
P37	Flowers	Go	1.487	1	0.34	0.228648285
P37	Flowers	Leave	3.737	1	1.24	0.331816965
P38	Flowers	Go	1.424	1	0.22	0.154494382
P38	Flowers	Leave	44.61	1	27.66	0.62004035
P39	Flowers	Go	1.62	2	0.22	0.135802469
P39	Flowers	Leave	2.73	2	0.5	0.183150183
P40	Flowers	Go	1.163	1	0.26	0.223559759
P40	Flowers	Leave	2.953	1	0.6	0.203183204
P41	Flowers	Go	1.24	1	0.2	0.161290323
P41	Flowers	Leave	180	1	91.7	0.509444444
P42	Flowers	Go	2.442	2	1.22	0.4995905
P42	Flowers	Leave	87.236	2	12.218	0.140056857
P43	Eyes	Go	2.097	2	0.62	0.295660467
P43	Eyes	Leave	4.688	2	1.32	0.281569966
P45	Flowers	Go	1.101	2	0.14	0.12715713
P45	Flowers	Leave	44.933	2	43.574	0.969754969
P46	Eyes	Go	6.582	2	1.56	0.237010027
P46	Eyes	Leave	180	2	22.55	0.125277778
P47	Eyes	Go	10.962	2	1.708	0.155810983
P47	Eyes	Leave	50.255	2	19.38	0.38563327
P48	Eyes	Go	13.168	2	2.22	0.168590522
P48	Eyes	Leave	25.438	2	14.44	0.56765469
P49	Flowers	Go	4.476	2	2.36	0.527256479
P49	Flowers	Leave	180	2	6.859	0.038105556
P50	Eyes	Go	2.129	1	0.62	0.291216534
P50	Eyes	Leave	16.21	1	14.68	0.905613819
P51	Flowers	Go	1.95	1	0.22	0.112820513
P51	Flowers	Leave	180	1	62.884	0.349355556
P52	Flowers	Go	3.27	2	0.66	0.201834862
P52	Flowers	Leave	4.4	2	0.01	0.002272727
P53	Flowers	Go	1.654	1	0.54	0.326481258
P53	Flowers	Leave	3.793	1	2.3	0.606380174
P54	Eyes	Go	1.08	2	0.01	0.009259259
P54	Eyes	Leave	180	2	99.714	0.553966667
P55	Flowers	Go	1.17	2	0.01	0.008547009
P55	Flowers	Leave	1.78	2	0.6	0.337078652
P56	Eyes	Go	1.4	1	0.62	0.442857143
P56	Eyes	Leave	34.25	1	4.46	0.130218978
P57	Eyes	Go	2.67	2	0.98	0.367041199
P57	Eyes	Leave	180	2	14.67	0.0815
P58	Eyes	Go	2.07	2	0.52	0.251207729
P58	Eyes	Leave	6.72	2	2	0.297619048
P59	Eyes	Go	3.13	1	1.36	0.434504792
P59	Eyes	Leave	89.7	1	47.67	0.531438127
